# Supplementary material for: Methicillin-resistant Staphylococcus aureus outbreak in a Dutch equine referral clinic
Source: J Med Microbiol. 2024 Aug 29;73(8):001873. doi: 10.1099/jmm.0.001873 (PMC11361372; doi:10.1099/jmm.0.001873)
Supplement: Uncited Table S1. [file jmm-73-01873-s001.xlsx]

## Sheet: Suppl Table S1
Supplementary Table S1. Isolate characteristics
							Virulence genes										Phenotypical antimicrobial susceptibility and detected resistance genes
ID	date sample	sample type	ST	spa type	SCCmec	seb	seq/sek	lukE	lukD	hlgA	hlgB	hlgC	splA	splB	aur		CLI	ERY	erm(C)	GEN	aac(6')-Ie/ aph(2'')-Ia	ENR	gyrA S84L	T/S	dfrK	TET	tet(M)	CMP	FUS	RAM	rpoB H481N
E1	2020-09-30	SSI	ST398	t11	SCCmec type IVa(2B)	-	-	-	-	+	+	+	-	-	+		S	S	-	R	+	S	-	S	+	I	+	S	S	S	-
E2	2020-09-30	SSI	ST398	t11	SCCmec type IVa(2B)	-	-	-	-	+	+	+	-	-	+		S	S	-	R	+	S	-	S	+	R	+	S	S	S	-
H1	2020-10-06	nasal swab	ST398	t11	SCCmec type IVa(2B)	-	-	-	-	+	+	+	-	-	+		S	S	-	R	+	S	-	S	+	R	+	S	S	S	-
H2	2020-10-07	nasal swab	ST398	t11	SCCmec type IVa(2B)	-	-	-	-	+	+	+	-	-	+		S	S	-	R	+	S	-	S	+	R	+	S	S	S	-
E3	2020-10-15	SSI	ST398	t11	SCCmec type IVa(2B)	-	-	-	-	+	+	+	-	-	+		S	S	-	R	+	S	-	S	+	R	+	S	S	S	-
E4	2020-10-19	SSI	ST398	t11	SCCmec type IVa(2B)	-	-	-	-	+	+	+	-	-	+		I	S	-	R	+	S	-	S	+	R	+	S	S	S	-
E5	2020-10-27	SSI	ST398	t11	SCCmec type IVa(2B)	-	-	-	-	+	+	+	-	-	+		S	S	-	R	+	S	-	S	+	R	+	S	S	S	-
E6	2022-06-13	SSI	ST398	t6867	SCCmec type IVa(2B)	-	-	-	-	+	+	+	-	-	+		S	S	-	R	+	S	-	S	+	R	+	S	S	S	-
H2	2022-08-18	nasal swab	ST398	t6867	SCCmec type IVa(2B)	-	-	-	-	+	+	+	-	-	+		S	S	-	R	+	S	-	S	+	R	+	S	S	S	-
H3	2022-09-01	nasal swab	ST398	t6867	SCCmec type IVa(2B)	-	-	-	-	+	+	+	-	-	+		S	S	-	R	+	S	-	S	+	R	+	S	S	S	-
E9	2022-11-02	SSI	ST398	t6867	SCCmec type IVa(2B)	-	-	-	-	+	+	+	-	-	+		S	S	-	R	+	I	-	S	+	R	+	S	S	S	-
E7	2022-07-25	SSI	ST612	t127	SCCmec type IVd(2B)	+	+	+	+	+	+	+	+	+	+		R	R	+	R	+	R	+	R	+	R	+	S	S	R	+
E8	2022-08-15	SSI	ST612	t127	SCCmec type IVd(2B)	+	+	+	+	+	+	+	+	+	+		R	R	+	R	+	I	+	R	+	R	+	S	S	R	+
S1	2022-08-18	Environment	ST612	t127	SCCmec type IVd(2B)	+	+	+	+	+	+	+	+	+	+		R	R	+	R	+	R	+	R	+	R	+	S	S	R	+
S2	2022-08-18	Environment	ST612	t127	SCCmec type IVd(2B)	+	+	+	+	+	+	+	+	+	+		R	R	+	R	+	R	+	R	+	R	+	S	S	R	+
S3	2022-08-18	Environment	ST612	t127	SCCmec type IVd(2B)	+	+	+	+	+	+	+	+	+	+		R	R	+	R	+	R	+	R	+	R	+	S	S	R	+
